# Supplementary material for: Mycobiomes of Six Lichen Species from the Russian Subarctic: A Culture-Independent Analysis and Cultivation Study
Source: J Fungi (Basel). 2025 Nov 29;11(12):848. doi: 10.3390/jof11120848 (PMC12733807; doi:10.3390/jof11120848)
Supplement: Supplementary file 1 [file jof-11-00848-s001.zip]

Archive with 3 entries (3 files):
- SupplementaryFigures.pdf
- SupplementaryTable3.xlsx
- SupplementaryTables_1-2.pdf
