# Supplementary material for: Mycobiomes of Six Lichen Species from the Russian Subarctic: A Culture-Independent Analysis and Cultivation Study
Source: J Fungi (Basel). 2025 Nov 29;11(12):848. doi: 10.3390/jof11120848 (PMC12733807; doi:10.3390/jof11120848)
Supplement: Supplementary file 1 [file jof-11-00848-s001.zip › SupplementaryTable3.xlsx]

## Sheet: Лист1
Supplementary Table S3. Taxonomic affiliation and the relative contribution of OTUs to the mycobiome communities of the lichens studied
OTU Number	Taxon	Ctr_Is-KH	Ctr_Is-NM	N_Niv-KH	N_Niv-NM	C_St-KH	C_Arb-NM	S_Ves-KH	S_Pas-NM	N_Niv-KH (P)	N_Niv-NM (P)
		Relative abundance, %
2	Cladonia sp.	0.872404	0	0	0	0	0	0	0	0	0
4	Stereocaulon sp.	0.521513	0	0	0	0	0	0	0	13.5859	0.578415
5	Chaetothyriales	0	0	0	0	26.3885	0	0	0	0	0
8	Herpotrichiellaceae	0	0	40.6171	4.74866	0	1.14782	0	0	60.1263	10.29
11	Mrakia sp.	0	0	0	0	3.83319	0	1.44928	0	0	0
13	Dermateaceae	0	0.883059	0.470446	10.2226	5.67975	0	0	0	0	1.03865
14	Cladosporium herbarum	0.697569	2.11324	0	4.52842	0	2.96764	0.600131	3.1597	0	1.56006
15	Aureobasidium pullulans	0	0	0	1.3978	0	1.75656	0	3.28149	0	1.17722
16	Cladosporium cladosporioides	1.77809	0.994949	1.19371	2.29376	0	1.61751	0	2.47294	0.959596	1.79225
18	Eurotiomycetes	0	21.7772	0	4.90104	0	1.30438	0	0	0.555556	0
19	Athelia sp.	0.514856	0.513872	0	0	3.18945	1.90473	0	0	0	0
20	Athelia sp.	2.27963	0	2.09928	0.86745	1.01109	0.663089	1.0219	0.851775	0.555556	0.541796
21	Cudoniaceae	0	8.35168	0	6.72735	0	2.57229	0	3.83831	0	5.03054
22	Corticiales	0	0	0	0	1.52688	0	0	0	0	0
23	Leotiomycetes	0	14.0577	0	8.57816	0	10.7149	0	6.45897	0	7.23851
24	Hydnaceae	0	0.60225	0	1.34137	0	1.06202	0	0	0	0.696594
26	Corticiaceae	0	0	0	2.49764	0	1.45129	0	0	0	0
27	Cladonia gracilis	0	12.9558	0	8.51737	0	7.7984	0	4.63746	0	1.31163
28	Glutinomyces sp.	10.322	0	0	0	0	0	0	0	0	0
29	Epithamnolia sp.	2.9173	0.9636	2.11114	1.3579	1.14431	0.860412	1.81159	5.79741	1.74242	0
30	Mortierella sp.	0	0	0	0	0.635847	0	0	0	0	0
31	Coniothyrium lignorum	0	0.811078	0	0.728165	0	9.34077	0	2.65093	0	5.80828
32	Herpotrichiellaceae	0	0	0	0	0.708442	0	0	1.50852	0	0
33	Chaetothyriales	0	0	0	0	1.75253	0	0	0	0	0
34	Lichenoconium sp.	20.5914	0	0	0	0	0	0	0	0	0
35	Sporocadaceae	0	0	0	0.543273	0	0	0	0	0	4.16667
36	Myriangiales	0	0	0	0	1.15303	0	0	0	0	0
37	Lecanorales	0	1.13252	0	0	0	0.642355	0	0.617341	0	0
38	Helotium sp.	0	0	0	0	0.983821	0	0	0	0	0
39	Elsinoaceae	2.03824	0	3.91648	0	0	0	0	4.87289	1.06061	0
40	Coleophoma ericicola	0	0	0	0	4.64373	0	0	0	0	6.1828
41	Tremellomycetes	0	0	0	0.85453	0	0	0	0	0	1.31579
42	Chaetothyriales	0	0	0	0	0	0	12.2473	0	0	0
43	Leotiales	0	0	0	0	1.75209	0	0	0	0	0
44	Mytilinidiales	0	0	0	0	0	0	0	0.465043	0	0
45	Chaetothyriales	0	0	0	0	0	0	7.72889	0	0	0
46	Herpotrichiellaceae	0	0	0	0	0.574068	0	0	0	0	0
47	Agaricomycetes	0	0	0	0	1.20631	0	0	0	0	0
48	Zalariaceae	0	0	0	0	0	0	0	0	0	5.58815
49	Chaetothyriales	0	0	0	0	1.08941	0	0	0	0	0
50	Leotiomycetes	0	0	0		1.26894	0	0	0	0	0
51	Cystobasidiales	6.45161	0	0	0	0	0	0	0	0	0.537634
52	Chaetothyriales	0	0	0	0	0.841742	0	0	0	0	0
53	Atheliales	0	0	0	0	0.55508	0	0	0	0	0
54	Pseudoteratosphaeria sp.	0	0	0	0.511159	0	0	0	0	0	4.72136
55	Hymenochaetales	0.794971	0	0.723266	0	0	0	0.481225	0	0	0
56	Helotiales	0	1.99423	0	0	0	6.11693	0	1.7432	0	0
57	Phacidiales i.s.	0	0	0	0	0	2.33781	0	0	0	0
58	Helotiales	0	0	2.96358	0	0	0	0	0	1.26263	0
59	Hyaloscypha hepaticicola	0	0	0	0	0	0.894732	0	1.75617	0	0
60	Hormonema sp.	0	0	0	0	0	0.735657	0	1.2952	0	1.11605
62	Venturia sp.	0	0	0	0	1.26498	0	1.50873	0.708621	0	0
63	Apioperdon pyriforme	0	0	0	0	0	0.88472	0	0.582509	0	0.806452
65	Phacidiales	0	1.60793	0	0	0	6.72068	0	0.465043	0	0.537634
67	Trapeliaceae	0	0	0	0	0	0.544772	0	0	0	0
73	Readeriella sp.	0	0	0	1.10726	0	0.898306	0	0.517167	0	1.70279
74	Penicillium yezoense	0	0	0	0	0	0	0	0.651925	0	0
76	Phaeotremellaceae	0	0	0	2.06174	0	0	0	0	0	2.24042
77	Venturiales	0	0	0	0	3.00182	0	0	0	0	0
80	Herpotrichiellaceae	0	0	0	0	0	0.450763	0	0	0	0
81	Epithamnolia xanthoriae	0	0	0	1.2988	0	6.43901	0	0.512844	0	0
82	Cladonia sp.	0	4.48027	0	0	0	0	0	0	0	0
84	Kriegeriales	0	0	0	0	0	0.822873	0	0	0	0
86	Lecanorales	0	0	0	0	0	0	0	6.50727	0	0
88	Leotiaceae	0	0	0	0	0	0	3.26087	0.543354	0	0
89	Infundichalara sp.	4.1721	0	0	0	0	0	0	0	0	0
90	Chaetothyriales	0	0	0	0	0	0.996597	0	0	0	0
91	Leptosporomyces	3.69596	0	0.987681	0	0	0	0	0	0	0
92	Cantharellales	0.905686	0	0	0	0	0	0	0	0	0
93	Cladonia arbuscula	0	0	0	2.5558	0	0	0	0	0	0
94	Chaetothyriales	0	0	0	0	0	0.780343	0	1.36944	0	0
95	Cladophialophora minutissima	0	1.05982	0	0	0	1.1757	0	0.943304	0	0
96	Lecanoromycetes	0	0	0	0	0	0	0.96245	0	0	0
97	Chaetothyriales	0	0	0	0	0	0	1.96195	0	0	0
99	Carbonea sp.	1.58451	0	0	0	0	0	0	0	0	0
100	Orbiliales	0	0	0.499841	0	0	0	0	0	0	0
101	Cladonia subulata	0	1.71982	0	0	0	2.59376	0	1.03458	0	0
102	Ciliolarina sp.	0	0	0	0.899564	0	0	0	0	0	0.541796
103	Chaetothyriales	0	0	0	0.528262	0	0	0	0	0	0.851393
105	Cystobasidiales	0	0	0.96422	0	0	0	0	0	0.656566	0
106	Tremellales	0.683035	0	2.53426	0	0	0	0	0	1.51515	0
108	Burgellopsis nivea	0	0	1.0582	0	0	0	0	0	0	0
109	Rhytismatales	0	0	0	2.19229	0	0	0	0	0	3.09598
113	Hypholoma capnoides	0.494887	0	0.452783	0	0	0	0	0	0	0
114	Sorocybe sp.	1.72606	0	0	0	0	0	0	0	0	0.578415
117	Cortinarius armillatus	0.566886	0	0	0	0	0	2.04381	0	0	0
119	Corticiales	0	0	0	0	0	0	0	0.547676	0	0
120	Athelia sp.	1.60325	0	1.04081	0	0	0.756744	0	0	0	0
121	Herpotrichiellaceae	0	0	1.76987	0	0	0	0	0	0.505051	0
122	Epithamnolia rangiferinae	0	0	0	2.52406	0.514655	1.40982	0	0	0	0
123	Dothideales	0	0	0	0.452632	0	0	0	0		0.464396
125	Leptosporomyces	0	0	0	0	0	0	0.784091	0	0	0
126	Helotiales	0	0	0	0	0.694655	0	0	0	0	0
128	Sporormiaceae	1.24326	0	0.905566	0	0	0	0.481225	0	0	0
130	Spizellomycetales	1.20577	0	0	0	0	0	0	0	0	0
131	Verrucariales	0	0	0	0	0	0	0	0.465043	0	0.480625
132	Tolypocladium sp.	0	0	0	0	0	0	0.724638	0	0	0
134	Helotiales	0	0.482522	0	0	0	0	0	0	0	0
141	Sareales	0	0	0	0	0	0	0	1.17391	0	0
142	Epithamnolia sp.	0	0	0	0	0	3.73082	0	0	0	0
147	Mycosphaerellales	0	0	0	0	0	0.802139	0	0	0	0
148	Umbilicariales	0	0	0	0	0	0	0	2.3519	0	0
149	Phaeotheca sp.	0	0	0	0	0	0	0	0	0	0.480625
155	Chaetothyriales	1.51251	0	0	0	0	0	0	0	0	0
157	Phaeotremellaceae	0	0	0	0	0.498116	0	0	0.512844	0	0
158	Xenoteratosphaeria sp.	0	0	0	0	0	0.656296	0	0	0	0.619195
164	Teratosphaeriaceae	0	0	0	0	0.688463	0	0	3.12154	0	0
167	Chaetothyriales	0.704225	0	0	0	0	0	0.719037	0	0	0
169	Sarocladiaceae	0	0	0	0	0	0	0.843544	0	0	0
173	Abrothallales	0	0	0	0	0	0	0	0	0	6.1828
174	Leotiales	0	0.595135	0	0	0	0	0	0	0	0
179	Penidiella sp.	0	0	0.917431	0	0	0.450763	0	0.656497	0	0
182	Chaetothyriales	0	0	0	0	0	0	0	0.943304	0	0
186	Dothideomycetes i.s.	0	0	2.1106	3.7229	0	0	0	0	2.42424	0
187	Abrothallales	0	0	0.905566	0	0	0	0	0	1.38889	0
188	Hyphodiscus sp.	0	0	0	0	0	0.454336	0	0	0	0
191	Neophaeomoniella sp.	0	0	0	0	0	0	0	0	0	2.41935
193	Hypocreales i.s.	0	0	0	0	0	0.534051	0	0	0	0
197	Dermateaceae	1.11502	0	0	0	0	0	0	0	0	0
211	Tremellaceae	0	0	0	0	0	0	0	0.539031	0	0
213	Cladonia sp.	0	0.4818	0	0	0	0	0	0	0	0
215	Thelebolales	0.683035	0	0	0	0	0	0	0	0	0
223	Myriangiales	0	0	0	0	0.46658	0	0	0	0	0
229	Unclassified	0	0	0	0	0	0	2.29282	0	0	0
232	Nephromopsis nivalis	0	0	0	0	0	0.545126	0	0	0	0
233	Leotiales	0	0	0	0	0	0	2.40052	0	0	0
238	Trechispora byssinella	0.872404	0	0.987951	0	0	0	0	0	0.681818	0
244	Verrucariales	0	0	0	0	0	0	2.68099	0	0	0
269	Hyphodiscaceae	0	1.63216	0	0	0	0	0	0	0	0
299	Cladoniaceae	0	0	6.08466	0	0	0	0	0	0	0
302	Rhizocarpales	0.735064	0	3.66972	0	0	0	0	0	0	0
305	Coccomyces sp.	0	0	0	0.713154	0	0	0	0	0	0
313	Sakaguchiaceae	0	0	0	0	0	0	0	0	0	0.537634
325	Leotiaceae	0	0	0	0	0.481275	0	0	0	0	0
333	Cladonia sp.	0	0.86594	0	0	0	0	0	0	0	0
344	Lecideales	0	0	0	0	0	0	1.12961	0	0	0
348	Mycosphaerellales	0	0	0	0	0	0	1.84304	0	0	0
354	Ochrolechia mahluensis	0	0	0.558495	0	0	0	0	0	0	0
356	Nectriaceae	0	0	0	0	0.490686	0	0	0	0	0
369	Unclassified	0	0	1.62303	0	0	0	0	0	2.0202	0
370	Verrucariales	0	0	0	0	0	0	2.74044	0	0	0
388	Phaeomoniellales	0	0	0	0	0	0	0.535077	0	0	0
396	Rosellinia sp.	0	0	0	1.64939	0	0	0	0	0	0
397	Hypoderma sp.	0	0	0	0.754006	0	0	0	0	0	0
403	Dothideales	0	0	0	0	0	0	0	0	0	0.672043
408	Candelariales	0	0	0	0	0	0	0	1.35215	0	0
409	Teratosphaeriaceae	0	0	0	0	0	0	0	0.708621	0	1.7677
417	Dothideomycetes	0	0	0	1.05652	0	0	0	0.482584	0	0
419	Oidiodendron sp.	0		0	0	0	0	0	3.08189	0	0
420	Teratosphaeriaceae	0	0	0	0.711063	0	0	0	0.504198	0	1.54799
422	Baeomyces rufus	0	0	0	0	0	0	0	0.547676	0	0
434	Nectriaceae	0	0	0	0	0	0	0	0	0.555556	0
452	Dothideomycetes	0	0	0	0.965045	0	0	0	0	0	0
455	Lichenoconium sp.	0	0	0	0	0	0	0	0	0	0.672043
459	Phaeotheca sp.	0	0	0	0	0	0	0	0	0	1.82471
464	Trichomeriaceae	1.10715	0	0.499841	0	0	0	0	0	0	0
522	Teratosphaeriaceae	0	0	0	0	0	0	0	0	0	1.07527
526	Teratosphaeriaceae	0	0	0	0	0	0	0	0.591155	0	0
540	Teratosphaeriaceae	0	0	0	0	0	0	0	0	0.656566	0
563	Unclassified	0	0	0	0	0	0	0.653983	0	0	0
569	Rhizocarpales	0	0	0	0	0	0	7.24638	0	0	0
570	Trichoderma viride	0	0	0	0	0	0	1.0107	0	0	0
571	Lachnaceae	0	0	0	0	0	0	0.724638	0	0	0
576	Venturiales	0.853656	0	0	0	0	0	0	0	0	0
616	Allantophomopsis cytisporea	0	0	0	0	0	0	0	0	0	2.15054
622	Tolypocladium sp.	0	0	0	0	0	0	2.51943	0	0	0
623	Unclassified	0	0	0	0	0	0	4.34783	0	0	0
624	Unclassified	0	0	0	0	0	0	3.26087	0	0	0
625	Umbilicaria vellea	0	0	0	0	0	0	2.25922	0	0	0
627	Micareaceae	0	0	0	0	0	0	2.17391	0	0	0
656	Chytridiomycota	0	0	0	0	0	0	0.481225	0	0	0
698	Cladonia sp.	0.880282	0	0	0	0	0	0	0	0	0
724	Glutinomyces sp.	0	0	0	0	0	0	0	0.521739	0	0
731	Hypocreales	0.481575	0	0	0	0	0	0	0	0	0
735	Tolypocladium sp.	0	0	0	0	0	0	3.54693	0	0	0
738	Chaetothyriales	0	0	0	0	0	0	2.09206	0	0	0
764	Tolypocladium inflatum	0	0	0	0	0	0	0.784091	0	0	0
781	Lecanorales	0	0	0	0	0	0	0	0.521739	0	0
808	Basidiomycota	0	0	0	0	0	0	0.832342	0	0	0
820	Cladophialophora sp.	0.840344	0	0	0	0	0	0	0	0	0
828	Lecanorales	0	0	0.611621	0	0	0	0	0	0	0
829	Hypomyces sp.	0	0	0.605688	0	0	0	0	0	0	0
892	Ochrolechia sp.	0	0.833868	0	0	0	0	0	0	0	0
946	Lichenoconium sp.	2.97354	0	0	0	0	0	0	0	0	0
971	Hymenochaetales	1.0884	0	0.493908	0.61263	0	0	0	0	0.530303	0
